# Supplementary material for: The Tower Building Task: A Behavioral Tool to Evaluate Recreational Risk-Taking
Source: Behav Sci (Basel). 2022 Sep 8;12(9):325. doi: 10.3390/bs12090325 (PMC9495860; doi:10.3390/bs12090325)
Supplement: Supplementary file 1 [file behavsci-12-00325-s001.zip]

Archive with 1 entries (1 files):
- behavsci-1817294-supplementary.pdf
